# Supplementary material for: The Role of Male Consent in Assisted Reproductive Technology Procedures: an Examination of Japanese Court Cases
Source: Asian Bioeth Rev. 2024 Jan 18;16(2):165–83. doi: 10.1007/s41649-023-00274-1 (PMC10994888; doi:10.1007/s41649-023-00274-1)
Supplement: Supplementary file 1 — Supplementary file1 (XLSX 22 KB) [file 41649_2023_274_MOESM1_ESM.xlsx]

## Sheet: 英訳
	Case category / Case name		Court	Case NO	Date of the judgement	Plaintiff （X）	Defendant （Y）	Overview of the Case	Conclusion	Summary of the Judgment (Decision)	About men's consent of the Court	About legal paternity judgment of the court	Source
【A】	Civil Case	Case to request information disclosure	Tokyo District Court	H27-wa-3938	2016.9.16	The man (ex-husband who had undergone sperm collection)	Medical Institution	The wife gave birth to the first child through fertility treatment at the clinic (Defendant). Afterward, she wanted to give birth to a second child and, at that time, she brought the sperm of a man other than her husband to the clinic, disguised it as her husband's sperm, and underwent artificial insemination. The husband requested that the clinic disclose information regarding the use of sperm a…	Plaintiff lost (Claim Dismissal)	The husband is not recognized as a party to the contract for fertility treatment for the second child. Therefore, the husband is not a party to the contract with the clinic and cannot request information disclosure.	not explained	Legal parentage was not at issue （Second child was not born）	・D1-Law.com, ID：29019956 [in Japanese]
		Case to request information disclosure	Tokyo High Court	H28-ne-5002	2017.3.9				Plaintiff lost (Claim Dismissal)	Same as Tokyo District Court decision. The party to the fertility treatment for the second child was not the husband, but the man who provided the sperm	not explained		・D1-Law.com, ID：28260337 [in Japanese]
【B】	Civil Case	Case to seek damages	Tokyo District Court	H23-wa-31422	2012.11.12	The woman (the wife of the man who is sperm donor)	The woman (received sperm donation)	The Defendant (single woman) gave birth to a child by in vitro fertilization using sperm she claimed was her husband's. Since the sperm actually belonged to the Plaintiff's husband, the Plaintiff sued the defendant for compensation. The plaintiff argued that a joint tort could also be established against the medical institution.	Plaintiff partially wins against defendant woman (The amount of the claim was 80 million yen, and the amount of alimony granted was 2 million yen). The medical institution was determined not to be responsible	Not explained. Since the sperm donor had consented to the donation of sperm to the woman (defendant), consent was specifically discussed in this case.	not explained. Since the sperm donor had consented to the donation of sperm to the woman(defendant), the consent has not been specifically discussed in this case.	Legal parentage was not at issue. However, the sperm donor legally recognized the child.	・Westlaw Japan, No.2012WLJPCA11128003 [in Japanese]
【C】	Family Case	Case of request for denial of paternity	Nara Family Court	H28-ieho-64	2017.12.15	The man (ex-husband who had undergone sperm collection)	The child born with ART	In 2010, several fertilized eggs were cryopreserved with the husband's consent. In 2011, the couple had their eldest son, but they started living separately in 2013 and divorced in 2016. In 2014, while they were separated, the wife gave birth by transferring a frozen embryo without her husband's consent. The husband claimed that there was no legal parent-child relationship, with the child as the …	Plaintiff lost (Claim denied)	The claim was dismissed because the period for filing an action had expired. However, the court determined that the consent of the man was necessary for the thawed embryo transfer.	The claim was dismissed because the period for filing an action has expired. However, the court was determined that the consent of the man was necessary for the thawed embryo transfer.	A legal parent-child relationship was recognized	The Mainichi Shimbun.2017. 15 December. Hiroyuki Harada and Yuusuke Koori. Unauthorized use of fertilized egg: Man appeals against Nara family Court's ruling of'parentnity'. [in Japanese]. https://mainichi.jp/articles/20171216/k00/00m/040/119000c. (Accessed 23 November 2023)
			Osaka High Court	H39-ne-124	2018.4.26				Plaintiff lost (Claim denied)	The court did not determine whether the consent of the man was required at the time of embryo transfer.	The court did not determine whether the consent of the man was required at the time of embryo transfer.	A legal parent-child relationship was recognized.	The Sankei Shimbun.2018.26 April. Unauthorized transfer of fertilized egg: The second trial did not rule on the consent of the husband, Husband's appeal seeking invalidation of legal relationship dismissed. [in Japanese]. https://www.sankei.com/article/20180426-2SO6SOVAEBMQFF5U2KMS45CWIA/. (Accessed 10 November 2023)
	Civil Case	Case to seek damages	Nara District Court	H28-wa-703	unknown ※Date of filing of lawsuit：2016.12.30		The woman and medical institution	The man sued his wife for 20 million yen, claiming that he had become a parent of a child with his genes without his knowledge and suffered mental distress. At the same time, he sued the medical institution for not confirming his consent at the time of the embryo transfer.	Settlement (details not disclosed) According to the report, the medical institution admits that it was their fault for not confirming the husband's consent at the time of the transplant.	Details unknown.	unknown	Unknown.	The Mainichi Shimbun.2017. 4 January.Hiroyuki Harada. Unauthorized transfer of fertilized eggs. Ex-husband sues for damages of 20 million yen. [in Japanese]. https://mainichi.jp/articles/20170105/k00/00m/040/071000c. (Accessed 23 November 2023)
【D】	Family Case	Case of request for denial of paternity, and case to confirm that there is no parent-child relationship	Osaka Family Court	H28-ieho-568 H29-ieho-272	2019.11.28	The man (ex-husband who had undergone sperm collection)	The child born with ART	A wife gave birth to a child using cryopreserved fertilized eggs without her husband's consent after living separately from her husband. The plaintiff sought confirmation that there was no legal parent-child relationship with the born child. The plaintiff argued that the consent of the man at the time of embryo transfer was required for a legal parent-child relationship to be recognized.	Plaintiff lost (Claim Dismissal)	in the current situation where there is no legislation regarding the parent-child relationship for children born by assisted reproductive technology, it is appropriate to interpret the legal parent-child relationship in the same way as for children born by natural reproduction.	The court determined that in the current situation where there is no legislation regarding the parent-child relationship for children born by assisted reproductive technology, it is appropriate to interpret the legal parent-child relationship in the same way as for children born by natural reproduction.	A legal parent-child relationship was recognized.	・D1-Law.com,ID:28281679 [in Japanese]
	Civil Case	Case to seek damages	Osaka District Court	H28-wa-12214	2020.3.12		The woman and medical institution	After separating from her husband, the wife used frozen fertilized eggs without his consent and gave birth to a child. The husband filed a claim for damages against his wife, claiming that his use of frozen embryos without permission violated his "right of self-determination not to have children with the woman.'' He claimed that the clinic was responsible for committing a joint tort with his wife.	Plaintiff partially wins against defendant woman (The amount of the claim was 10 million yen, and the amount of alimony granted was 8 million yen). The medical institution was determined not to be responsible	the husband's consent was required for the embryo transfer. In this case, it was determined that the husband's consent was not obtained, and that the defendant wife violated her husband's ``right to decide whether or not to have children with the defendant wife.'' Admitted. The medical institution was not obligated to directly confirm the husband's intentions, and determined that there was no neg…	The court ruled that the husband's consent was required for the embryo transfer. In this case, it was determined that the husband's consent was not obtained, and that the defendant wife violated her husband's ``right to decide whether or not to have children with the defendant wife.'' Admitted. The medical institution was not obligated to directly confirm the husband's intentions, and determined …	Legal parentage was not at issue.	・Hanrei-Jihou No.2459,p.3 D1-Law,ID:28281668 [in Japanese]
		Case to seek damages	Osaka High Court	R2-ne-1300	2020.11.27				Plaintiff partially wins against defendant woman (the amount of alimony granted was 5 million yen). The medical institution was determined not to be responsible.	Same as Osaka District Court decision.		Legal parentage was not at issue.	・Hanrei-Jihou No.2497,p.33 [in Japanese] ・D1-Law,ID:28290303 [in Japanese]
【E】	Family Case	Case to seek acknowledgement of paternity	Matsuyama District Court	H14-ta-25	2003.11.12	The child born with ART	Public Prosecutor	The husband had cryopreserved his sperm in case he experienced azoospermia when undergoing a bone marrow transplant, but subsequently died. After the husband's death, his wife used the cryopreserved sperm for in vitro fertilization and gave birth to a child. The wife then sought custody of the child, with the prosecutor as the other party, to recognize that the child was her husband's child. The …	Plaintiff lost (Claim denied). Denial of legal parent-child relationship	Same as Supreme Court decision.	The Court denied the parent-child relationship on the grounds that there was no law concerning posthumous conception.。	A legal parent-child relationship was denied.	D1-Law,ID:28090306 [in Japanese]
			Takamatsu High Court	H15-ne-497	2004.7.16				Plaintiff wins. Affirm legal parent-child relationship。	A legal parent-child relationship would be recognized if the following two conditions were met. (1) The existence of a biological parent-child relationship between the child and the father; (2) The father's prior consent to the pregnancy	The court ruled that a legal parent-child relationship would be recognized if the following two conditions were met. (1) The existence of a biological parent-child relationship between the child and the father; (2) The father's prior consent to the pregnancy	A legal parent-child relationship was denied.	・Hanrei-Times No.1169,pp.98～105， [in Japanese]
			Supreme Court	H16-ju-1748	2006.9.4				Plaintiff lost (Claim denied). Denial of legal parent-child relationship.	A legal parent-child relationship cannot be established between a man and a child conceived and delivered by a woman as a result of an artificial reproduction procedure conducted after the man's death by using his frozen sperm. (There are concurring opinions. Two judges mentioned the need for legislation.)	Same as Matsuyama District Court decision. Two judges mentioned the need for legislation.	A legal parent-child relationship was denied.	・Supreme Court Homepage https://www.courts.go.jp/app/hanrei_en/detail?id=852(accessed 15 November 2022)
					東京地裁 2005．9.29
					大阪家裁 2005.4．20
【F】	Civil Case	Case to seek damages	Tokyo District Court	H29-wa-11275	2017.3.8	The man (ex-husband)	The woman (Ex- wife)	The wife forged a “Cryopreserved Sperm Disposal Application Form” in her husband's name, so the frozen sperm stored at the clinic was discarded. The husband demanded alimony from his wife.	Plaintiff lost (Claim Dismissal)	The wife forged documents that her husband should have prepared. However, since the marital relationship between the parties had broken down, it can be inferred that the husband consented to the wife submitting the documents	被告妻による偽造の事実は認めるも，当事者間の夫婦関係が破綻していたこを理由に，被告妻が同書類を提出することについて原告の同意が推認できるとして，原告の請求を棄却。	Legal parentage was not at issue.	・D1-Law.com,ID：29046462 [in Japanese]
【G】	Civil Case	Case to seek damages	Sapporo District Court	R1-wa-2463	Settlement (2020.10.1)	The man and the woman (couple)	Medical Institution	A couple produced six frozen embryos for fertility treatment and stored them at a medical institution, but three were discarded without consent. It wasn't until two years after the accidental disposal that the medical institution acknowledged and apologized to the couple.	Settlement (details not disclosed).	Details unknown.	詳細不明	Legal parentage was not at issue.	The Mainichi Shimbun. 2019. 14 December. Chie Yamashita. Couple sues Hokkaido University for compensation in Sapporo District Court for loss of frozen fertilized eggs during fertility treatment. [in Japanese]. https://mainichi.jp/articles/20191214/k00/00m/040/011000c. (Accessed 10 November 2023)
【H】	Civil Case	Case to seek damages	Kyoto District Court	R1-wa-2961	unknown ※Date of filing of lawsuit：2019.9.18	The man and the woman (couple)	Medical Institution	A couple produced five frozen embryos for fertility treatment and stored them at a medical institution, but one of the embryos was lost by the medical institution without their consent.The frozen embryos that were lost were high quality frozen embryos that were easy to implant.The remaining frozen embryos were implanted in the uterus but did not implant.	Settlement (details not disclosed).	Details unknown.	詳細不明	Legal parentage was not at issue.	The Mainichi Shimbun.2019. 14 September. Yoko Kunimoto. Lawsuit against loss of frozen embryos: "Lives are being treated lightly" plaintiffs hold press conference / Kyoto. [in Japanese]. https://mainichi.jp/articles/20190920/ddl/k26/040/337000c. (Accessed 10 November 2023)
